# Supplementary material for: Hotspot analyses indicate significant conservation gaps for evergreen broadleaved woody plants in China
Source: Sci Rep. 2017 May 12;7:1859. doi: 10.1038/s41598-017-02098-0 (PMC5431964; doi:10.1038/s41598-017-02098-0)
Supplement: Supplementary file 2 — Dataset 1 [file 41598_2017_2098_MOESM2_ESM.xls]

## Sheet: Sheet1
Species name	Family
Adhatoda vasica	Acanthaceae
Barleria cristata	Acanthaceae
Barleria integrisepala	Acanthaceae
Barleria purpureosepala	Acanthaceae
Calophanoides yunnanensis	Acanthaceae
Calophanoides wardii	Acanthaceae
Calophanoides xantholeuca	Acanthaceae
Chroesthes lanceolata	Acanthaceae
Cystacanthus paniculatus	Acanthaceae
Cystacanthus yunnanensis	Acanthaceae
Cystacanthus yangzekiangensis	Acanthaceae
Cystacanthus affinis	Acanthaceae
Mananthes panduriformis	Acanthaceae
Mananthes microdonta	Acanthaceae
Phlogacanthus curviflorus	Acanthaceae
Phlogacanthus pubinervius	Acanthaceae
Semnostachya longispicata	Acanthaceae
Thunbergia coccinea	Acanthaceae
Acer sino-oblongum	Aceraceae
Acer yinkunii	Aceraceae
Acer oblongum var. omeiense	Aceraceae
Acer oblongum	Aceraceae
Acer laevigatum	Aceraceae
Acer kwangnanense	Aceraceae
Acer hilaense	Aceraceae
Acer crassum	Aceraceae
Acer poliophyllum	Aceraceae
Acer pictum subsp. pubigerum	Aceraceae
Acer sycopseoides	Aceraceae
Acer paxii	Aceraceae
Acer lucidum	Aceraceae
Acer fabri	Aceraceae
Acer pinnatinervium	Aceraceae
Acer laevigatum var. salweenense	Aceraceae
Acer shihweii	Aceraceae
Acer laurinum	Aceraceae
Acer wangchii	Aceraceae
Acer coriaceifolium	Aceraceae
Acer gracilifolium	Aceraceae
Acer albo-purpurascens	Aceraceae
Actinidia fulvicoma var. hirsuta	Actinidiaceae
Actinidia farinosa	Actinidiaceae
Actinidia rubricaulis var. coriacea	Actinidiaceae
Actinidia rubricaulis	Actinidiaceae
Actinidia rufotricha	Actinidiaceae
Actinidia fulvicoma var. pachyphylla	Actinidiaceae
Actinidia fulvicoma	Actinidiaceae
Actinidia fulvicoma var. cinerascens	Actinidiaceae
Actinidia liangguangensis	Actinidiaceae
Actinidia melliana	Actinidiaceae
Actinidia rufotricha var. glomerata	Actinidiaceae
Actinidia cylindrica var. reticulata	Actinidiaceae
Actinidia cylindrica	Actinidiaceae
Saurauia erythrocarpa var. grosseserrata	Actinidiaceae
Saurauia punduana	Actinidiaceae
Saurauia rubricalyx	Actinidiaceae
Saurauia erythrocarpa	Actinidiaceae
Saurauia cerea	Actinidiaceae
Saurauia griffithii	Actinidiaceae
Saurauia napaulensis	Actinidiaceae
Saurauia polyneura var. paucinervis	Actinidiaceae
Saurauia tristyla	Actinidiaceae
Saurauia griffithii var. annamica	Actinidiaceae
Saurauia yunnanensis	Actinidiaceae
Saurauia miniata	Actinidiaceae
Dracaena terniflora	Agavaceae
Dracaena hokouensis	Agavaceae
Dracaena cambodiana	Agavaceae
Dracaena cochinchinensis	Agavaceae
Dracaena gracilis	Agavaceae
Dracaena angustifolia	Agavaceae
Cladostachys frutescens	Amaranthaceae
Buchanania arborescens	Anacardiaceae
Dracontomelon macrocarpum	Anacardiaceae
Dracontomelon duperreanum	Anacardiaceae
Drimycarpus anacardiifolius	Anacardiaceae
Mangifera persiciforma	Anacardiaceae
Mangifera sylvatica	Anacardiaceae
Mangifera laurina	Anacardiaceae
Pegia sarmentosa	Anacardiaceae
Pistacia weinmannifolia	Anacardiaceae
Semecarpus longifolius	Anacardiaceae
Semecarpus cuneiformis	Anacardiaceae
Semecarpus reticulata	Anacardiaceae
Alphonsea squamosa	Annonaceae
Alphonsea tsangyuanensis	Annonaceae
Alphonsea hainanensis	Annonaceae
Alphonsea boniana	Annonaceae
Alphonsea mollis	Annonaceae
Alphonsea monogyna	Annonaceae
Anaxagorea luzonensis	Annonaceae
Artabotrys punctulatus	Annonaceae
Artabotrys multiflorus	Annonaceae
Artabotrys hainanensis	Annonaceae
Artabotrys rhynchocarpus	Annonaceae
Artabotrys pilosus	Annonaceae
Artabotrys hongkongensis	Annonaceae
Artabotrys fragrans	Annonaceae
Artabotrys hexapetalus	Annonaceae
Cyathostemma yunnanense	Annonaceae
Desmos macrocalyx	Annonaceae
Desmos grandifolius	Annonaceae
Desmos robinsonii	Annonaceae
Desmos sootepensis	Annonaceae
Desmos rostratus	Annonaceae
Desmos chinensis	Annonaceae
Desmos saccopetaloides	Annonaceae
Desmos dumosus	Annonaceae
Desmos yunnanensis	Annonaceae
Fissistigma retusum	Annonaceae
Fissistigma glaucescens	Annonaceae
Fissistigma latifolium	Annonaceae
Fissistigma tungfangense	Annonaceae
Fissistigma cavaleriei	Annonaceae
Fissistigma bracteolatum	Annonaceae
Fissistigma polyanthum	Annonaceae
Fissistigma balansae	Annonaceae
Fissistigma oldhamii	Annonaceae
Fissistigma kwangsiense	Annonaceae
Fissistigma wallichii	Annonaceae
Fissistigma poilanei	Annonaceae
Fissistigma acuminatissimum	Annonaceae
Fissistigma cupreonitens	Annonaceae
Fissistigma chloroneurum	Annonaceae
Fissistigma tonkinense	Annonaceae
Fissistigma xylopetalum	Annonaceae
Fissistigma shangtzeense	Annonaceae
Fissistigma tientangense	Annonaceae
Fissistigma uonicum	Annonaceae
Fissistigma polyanthoides	Annonaceae
Goniothalamus gabriacianus	Annonaceae
Goniothalamus griffithii	Annonaceae
Goniothalamus chinensis	Annonaceae
Goniothalamus howii	Annonaceae
Goniothalamus leiocarpus	Annonaceae
Goniothalamus cheliensis	Annonaceae
Goniothalamus amuyon	Annonaceae
Goniothalamus donnaiensis	Annonaceae
Goniothalamus yunnanensis	Annonaceae
Goniothalamus gardneri	Annonaceae
Meiogyne kwangtungensis	Annonaceae
Mezzettiopsis creaghii	Annonaceae
Miliusa prolifica	Annonaceae
Miliusa cuneata	Annonaceae
Miliusa chunii	Annonaceae
Miliusa tenuistipitata	Annonaceae
Miliusa sinensis	Annonaceae
Mitrephora maingayi	Annonaceae
Mitrephora thorelii	Annonaceae
Mitrephora wangii	Annonaceae
Oncodostigma hainanense	Annonaceae
Orophea hainanensis	Annonaceae
Orophea multiflora	Annonaceae
Orophea polycarpa	Annonaceae
Orophea hirsuta	Annonaceae
Orophea yunnanensis	Annonaceae
Polyalthia suberosa	Annonaceae
Polyalthia pingpienensis	Annonaceae
Polyalthia laui	Annonaceae
Polyalthia lancilimba	Annonaceae
Polyalthia nemoralis	Annonaceae
Polyalthia viridis	Annonaceae
Polyalthia litseifolia	Annonaceae
Polyalthia obliqua	Annonaceae
Polyalthia cerasoides	Annonaceae
Polyalthia simiarum	Annonaceae
Polyalthia rumphii	Annonaceae
Polyalthia florulenta	Annonaceae
Polyalthia plagioneura	Annonaceae
Polyalthia verrucipes	Annonaceae
Polyalthia petelotii	Annonaceae
Popowia pisocarpa	Annonaceae
Pseuduvaria indochinensis	Annonaceae
Richella hainanensis	Annonaceae
Uvaria calamistrata	Annonaceae
Uvaria grandiflora	Annonaceae
Uvaria tonkinensis	Annonaceae
Uvaria boniana	Annonaceae
Uvaria kweichowensis	Annonaceae
Uvaria kurzii	Annonaceae
Uvaria rufa	Annonaceae
Uvaria microcarpa	Annonaceae
Xylopia vielana	Annonaceae
Aganosma schlechteriana	Apocynaceae
Alstonia macrophylla	Apocynaceae
Alstonia henryi	Apocynaceae
Alstonia yunnanensis	Apocynaceae
Alstonia rostrata	Apocynaceae
Alstonia scholaris	Apocynaceae
Alstonia rupestris	Apocynaceae
Alstonia mairei	Apocynaceae
Alstonia neriifolia	Apocynaceae
Alyxia odorata	Apocynaceae
Alyxia levinei	Apocynaceae
Alyxia insularis	Apocynaceae
Alyxia sinensis	Apocynaceae
Alyxia villilimba	Apocynaceae
Alyxia menglungensis	Apocynaceae
Alyxia fascicularis	Apocynaceae
Alyxia schlechteri	Apocynaceae
Alyxia marginata	Apocynaceae
Alyxia reinwardii	Apocynaceae
Alyxia siamensis	Apocynaceae
Amalocalyx yunnanensis	Apocynaceae
Anodendron affine	Apocynaceae
Anodendron benthamianum	Apocynaceae
Beaumontia brevituba	Apocynaceae
Beaumontia pitardii	Apocynaceae
Beaumontia grandiflora	Apocynaceae
Beaumontia murtonii	Apocynaceae
Beaumontia khasiana	Apocynaceae
Bousigonia angustifolia	Apocynaceae
Carissa carandas	Apocynaceae
Carissa macrocarpa	Apocynaceae
Carissa spinarum	Apocynaceae
Carissa edulis	Apocynaceae
Cerbera manghas	Apocynaceae
Chonemorpha splendens	Apocynaceae
Chonemorpha eriostylis	Apocynaceae
Chonemorpha griffithii	Apocynaceae
Chonemorpha megacalyx	Apocynaceae
Epigynum auritum	Apocynaceae
Holarrhena pubescens	Apocynaceae
Hunteria zeylanica	Apocynaceae
Ichnocarpus frutescens	Apocynaceae
Kopsia lancibracteolata	Apocynaceae
Melodinus khasianus	Apocynaceae
Melodinus yunnanensis	Apocynaceae
Melodinus angustifolius	Apocynaceae
Melodinus axillaris	Apocynaceae
Parepigynum funingense	Apocynaceae
Pottsia grandiflora	Apocynaceae
Pottsia laxiflora	Apocynaceae
Rauvolfia serpentina	Apocynaceae
Sindechites henryi	Apocynaceae
Strophanthus caudatus	Apocynaceae
Strophanthus divaricatus	Apocynaceae
Tabernaemontana divaricata	Apocynaceae
Tabernaemontana bufalina	Apocynaceae
Tabernaemontana corymbosa	Apocynaceae
Tabernaemontana bovina	Apocynaceae
Thevetia peruviana	Apocynaceae
Trachelospermum brevistylum	Apocynaceae
Trachelospermum bodinieri	Apocynaceae
Trachelospermum jasminoides	Apocynaceae
Trachelospermum dunnii	Apocynaceae
Trachelospermum asiaticum	Apocynaceae
Trachelospermum axillare	Apocynaceae
Vallaris indecora	Apocynaceae
Wrightia pubescens	Apocynaceae
Ilex arisanensis	Aquifoliaceae
Ilex lohfauensis	Aquifoliaceae
Ilex chamaebuxus	Aquifoliaceae
Ilex championii	Aquifoliaceae
Ilex subcoriacea	Aquifoliaceae
Ilex tenuis	Aquifoliaceae
Ilex liangii	Aquifoliaceae
Ilex chengkouensis	Aquifoliaceae
Ilex crenata	Aquifoliaceae
Ilex bioritsensis	Aquifoliaceae
Ilex corallina var. loeseneri	Aquifoliaceae
Ilex robustinervosa	Aquifoliaceae
Ilex strigillosa	Aquifoliaceae
Ilex robusta	Aquifoliaceae
Ilex intricata	Aquifoliaceae
Ilex dabieshanensis	Aquifoliaceae
Ilex formosana var. macropyrena	Aquifoliaceae
Ilex latifolia	Aquifoliaceae
Ilex macrostigma	Aquifoliaceae
Ilex maximowicziana	Aquifoliaceae
Ilex dehongensis	Aquifoliaceae
Ilex dianguiensis	Aquifoliaceae
Ilex wardii	Aquifoliaceae
Ilex forrestii	Aquifoliaceae
Ilex punctatilimba	Aquifoliaceae
Ilex chinensis	Aquifoliaceae
Ilex yuiana	Aquifoliaceae
Ilex buergeri	Aquifoliaceae
Ilex brachyphylla	Aquifoliaceae
Ilex polypyrena	Aquifoliaceae
Ilex omeiensis	Aquifoliaceae
Ilex fengqingensis	Aquifoliaceae
Ilex fukienensis	Aquifoliaceae
Ilex excelsa	Aquifoliaceae
Ilex yunnanensis var. gentilis	Aquifoliaceae
Ilex rockii	Aquifoliaceae
Ilex delavayi var. exalta	Aquifoliaceae
Ilex hookeri	Aquifoliaceae
Ilex cornuta	Aquifoliaceae
Ilex memecylifolia	Aquifoliaceae
Ilex hylonoma var. glabra	Aquifoliaceae
Ilex nuculicava var. glabra	Aquifoliaceae
Ilex kwangtungensis	Aquifoliaceae
Ilex guangnanensis	Aquifoliaceae
Ilex pubescens var. kwangsiensis	Aquifoliaceae
Ilex confertiflora var. kwangsiensis	Aquifoliaceae
Ilex guizhouensis	Aquifoliaceae
Ilex szechwanensis var. huiana	Aquifoliaceae
Ilex goshiensis	Aquifoliaceae
Ilex hainanensis	Aquifoliaceae
Ilex metabaptista	Aquifoliaceae
Ilex atrata	Aquifoliaceae
Ilex melanotricha	Aquifoliaceae
Ilex melanophylla	Aquifoliaceae
Ilex manneiensis	Aquifoliaceae
Ilex elmerrilliana	Aquifoliaceae
Ilex sterrophylla	Aquifoliaceae
Ilex centrochinensis	Aquifoliaceae
Ilex dasyphylla	Aquifoliaceae
Ilex buxoides	Aquifoliaceae
Ilex cinerea	Aquifoliaceae
Ilex tetramera	Aquifoliaceae
Ilex pseudomachilifolia	Aquifoliaceae
Ilex wattii	Aquifoliaceae
Ilex wangiana	Aquifoliaceae
Ilex lancilimba	Aquifoliaceae
Ilex tsiangiana	Aquifoliaceae
Ilex jiaolingensis	Aquifoliaceae
Ilex jinyunensis	Aquifoliaceae
Ilex cauliflora	Aquifoliaceae
Ilex gingtungensis	Aquifoliaceae
Ilex jiuwanshanensis	Aquifoliaceae
Ilex perlata	Aquifoliaceae
Ilex pedunculosa	Aquifoliaceae
Ilex tamii	Aquifoliaceae
Ilex franchetiana	Aquifoliaceae
Ilex kaushue	Aquifoliaceae
Ilex kunmingensis	Aquifoliaceae
Ilex latifrons	Aquifoliaceae
Ilex rarasanensis	Aquifoliaceae
Ilex angulata	Aquifoliaceae
Ilex pyrifolia	Aquifoliaceae
Ilex delavayi var. comblriana	Aquifoliaceae
Ilex austro-sinensis	Aquifoliaceae
Ilex nitidissima	Aquifoliaceae
Ilex euryoides	Aquifoliaceae
Ilex suzukii	Aquifoliaceae
Ilex salicina	Aquifoliaceae
Ilex dunniana	Aquifoliaceae
Ilex cheniana	Aquifoliaceae
Ilex longzhouensis	Aquifoliaceae
Ilex ludianensis	Aquifoliaceae
Ilex tutcheri	Aquifoliaceae
Ilex viridis	Aquifoliaceae
Ilex marlipoensis	Aquifoliaceae
Ilex pernyi	Aquifoliaceae
Ilex excelsa var. hypotricha	Aquifoliaceae
Ilex pubescens	Aquifoliaceae
Ilex trichocarpa	Aquifoliaceae
Ilex liana	Aquifoliaceae
Ilex pubilimba	Aquifoliaceae
Ilex szechwanensis var. mollissima	Aquifoliaceae
Ilex dasyclada	Aquifoliaceae
Ilex miguensis	Aquifoliaceae
Ilex confertiflora	Aquifoliaceae
Ilex chingiana	Aquifoliaceae
Ilex medogensis	Aquifoliaceae
Ilex litseaefolia	Aquifoliaceae
Ilex delavayi var. muliensis	Aquifoliaceae
Ilex nanchuanensis	Aquifoliaceae
Ilex nanningensis	Aquifoliaceae
Ilex machilifolia	Aquifoliaceae
Ilex subcrenata	Aquifoliaceae
Ilex subficoidea	Aquifoliaceae
Ilex sublongecaudata	Aquifoliaceae
Ilex ningdeensis	Aquifoliaceae
Ilex pingheensis	Aquifoliaceae
Ilex estriata	Aquifoliaceae
Ilex pingnanensis	Aquifoliaceae
Ilex syzygiophylla	Aquifoliaceae
Ilex stewardii	Aquifoliaceae
Ilex qianlingshanensis	Aquifoliaceae
Ilex hanceana	Aquifoliaceae
Ilex qingyuanensis	Aquifoliaceae
Ilex nuculicava var. auctumnalis	Aquifoliaceae
Ilex integra	Aquifoliaceae
Ilex lonicerifolia	Aquifoliaceae
Ilex ficoidea	Aquifoliaceae
Ilex limii	Aquifoliaceae
Ilex triflora	Aquifoliaceae
Ilex godajam	Aquifoliaceae
Ilex umbellulata	Aquifoliaceae
Ilex corallina	Aquifoliaceae
Ilex peiradena	Aquifoliaceae
Ilex shennongjiaensis	Aquifoliaceae
Ilex verisimilis	Aquifoliaceae
Ilex shimeica	Aquifoliaceae
Ilex oligodonta	Aquifoliaceae
Ilex bidens	Aquifoliaceae
Ilex dicarpa	Aquifoliaceae
Ilex dipyrena	Aquifoliaceae
Ilex szechwanensis	Aquifoliaceae
Ilex suichangensis	Aquifoliaceae
Ilex formosana	Aquifoliaceae
Ilex sugerokii	Aquifoliaceae
Ilex rotunda	Aquifoliaceae
Ilex chuniana	Aquifoliaceae
Ilex cupreonitens	Aquifoliaceae
Ilex kobuskiana	Aquifoliaceae
Ilex glomerata	Aquifoliaceae
Ilex nuculicava	Aquifoliaceae
Ilex cyrtura	Aquifoliaceae
Ilex reticulata	Aquifoliaceae
Ilex retusifolia	Aquifoliaceae
Ilex venulosa	Aquifoliaceae
Ilex subodorata	Aquifoliaceae
Ilex wilsonii	Aquifoliaceae
Ilex wenchowensis	Aquifoliaceae
Ilex uraiensis	Aquifoliaceae
Ilex forrestii var. glabra	Aquifoliaceae
Ilex tetramera var. glabra	Aquifoliaceae
Ilex pentagona	Aquifoliaceae
Ilex wilsonii var. handel-mazzettii	Aquifoliaceae
Ilex xizangensis	Aquifoliaceae
Ilex sikkimensis	Aquifoliaceae
Ilex lihuaensis	Aquifoliaceae
Ilex denticulata	Aquifoliaceae
Ilex hylonoma	Aquifoliaceae
Ilex venosa	Aquifoliaceae
Ilex tsangii	Aquifoliaceae
Ilex fargesii	Aquifoliaceae
Ilex ciliospinosa	Aquifoliaceae
Ilex graciliflora	Aquifoliaceae
Ilex gracilis	Aquifoliaceae
Ilex editicostata	Aquifoliaceae
Ilex fargesii var. angustifolia	Aquifoliaceae
Ilex delavayi var. linearifolia	Aquifoliaceae
Ilex delavayi	Aquifoliaceae
Ilex suaveolens	Aquifoliaceae
Ilex micropyrena	Aquifoliaceae
Ilex xiaojinensis	Aquifoliaceae
Ilex franchetiana var. parvifolia	Aquifoliaceae
Ilex nothofagifolia	Aquifoliaceae
Ilex huiana	Aquifoliaceae
Ilex ferruginea	Aquifoliaceae
Ilex tugitakayamensis	Aquifoliaceae
Ilex yangchunensis	Aquifoliaceae
Ilex subrugosa	Aquifoliaceae
Ilex occulta	Aquifoliaceae
Ilex hirsuta	Aquifoliaceae
Ilex ficifolia	Aquifoliaceae
Ilex pubigera	Aquifoliaceae
Ilex cochinchinensis	Aquifoliaceae
Ilex yunnanensis	Aquifoliaceae
Ilex nubicola	Aquifoliaceae
Ilex hayataiana	Aquifoliaceae
Ilex dolichopoda	Aquifoliaceae
Ilex atrata var. wangii	Aquifoliaceae
Ilex longecaudata	Aquifoliaceae
Ilex georgei	Aquifoliaceae
Ilex oblonga	Aquifoliaceae
Ilex maclurei	Aquifoliaceae
Ilex zhejiangensis	Aquifoliaceae
Ilex wuiana	Aquifoliaceae
Ilex chartaceifolia	Aquifoliaceae
Ilex sinica	Aquifoliaceae
Ilex intermedia	Aquifoliaceae
Ilex kengii	Aquifoliaceae
Ilex perryana	Aquifoliaceae
Ilex metabaptista var. myrsinoides	Aquifoliaceae
Plagiopteron suaveolens	Aquifoliaceae
Pothoidium lobbianum	Araceae
Acanthopanax evodiaefolius var. evodiaefolius	Araliaceae
Brassaiopsis hispida	Araliaceae
Brassaiopsis simplicifolia	Araliaceae
Brassaiopsis producta	Araliaceae
Brassaiopsis quercifolia	Araliaceae
Brassaiopsis glomerulata	Araliaceae
Brassaiopsis moumingensis	Araliaceae
Brassaiopsis ficifolia	Araliaceae
Brassaiopsis shweliensis	Araliaceae
Brassaiopsis triloba	Araliaceae
Brassaiopsis tibetana	Araliaceae
Brassaiopsis angustifolia	Araliaceae
Brassaiopsis ciliata	Araliaceae
Brassaiopsis tripteris	Araliaceae
Brassaiopsis stellata	Araliaceae
Brassaiopsis ferruginea	Araliaceae
Brassaiopsis chengkangensis	Araliaceae
Dendropanax oligodontus	Araliaceae
Dendropanax proteus	Araliaceae
Dendropanax chevalieri	Araliaceae
Dendropanax kwangsiensis	Araliaceae
Dendropanax hainanensis	Araliaceae
Dendropanax confertus	Araliaceae
Dendropanax burmanicus	Araliaceae
Dendropanax caloneurus	Araliaceae
Dendropanax dentiger	Araliaceae
Dendropanax bilocularis	Araliaceae
Dendropanax productus	Araliaceae
Diplopanax stachyanthus	Araliaceae
Fatsia japonica	Araliaceae
Fatsia polycarpa	Araliaceae
Gamblea ciliata	Araliaceae
Hedera nepalensis var. sinensis	Araliaceae
Heteropanax brevipedicellatus	Araliaceae
Heteropanax chinensis	Araliaceae
Heteropanax fragrans	Araliaceae
Heteropanax nitentifolius	Araliaceae
Heteropanax yunnanensis	Araliaceae
Macropanax undulatus	Araliaceae
Macropanax oreophilus	Araliaceae
Macropanax rosthornii	Araliaceae
Macropanax decandrus	Araliaceae
Macropanax paucinervis	Araliaceae
Macropanax chienii	Araliaceae
Merrilliopanax chinensis	Araliaceae
Merrilliopanax listeri	Araliaceae
Nothopanax delavayi	Araliaceae
Nothopanax davidii	Araliaceae
Oplopanax elatus	Araliaceae
Pentapanax longipes	Araliaceae
Pentapanax hypoglaucus	Araliaceae
Pentapanax parasiticus	Araliaceae
Pentapanax tomentellus var. distinctus	Araliaceae
Pentapanax verticillatus	Araliaceae
Pentapanax tomentellus	Araliaceae
Pentapanax parasiticus var. khasianus	Araliaceae
Pentapanax castanopsisicola	Araliaceae
Pentapanax wilsonii	Araliaceae
Pentapanax subcordatus	Araliaceae
Pentapanax henryi	Araliaceae
Pentapanax fragrans	Araliaceae
Pentapanax yunnanensis	Araliaceae
Pentapanax racemosus	Araliaceae
Schefflera rhododendrifolia	Araliaceae
Schefflera hypoleuca	Araliaceae
Schefflera leucantha	Araliaceae
Schefflera khasiana	Araliaceae
Schefflera macrophylla	Araliaceae
Schefflera bodinieri	Araliaceae
Schefflera brevipedicellata	Araliaceae
Schefflera multinervia	Araliaceae
Schefflera metcalfiana	Araliaceae
Schefflera heptaphylla	Araliaceae
Schefflera arboricola	Araliaceae
Schefflera insignis	Araliaceae
Schefflera elata	Araliaceae
Schefflera hainanensis	Araliaceae
Schefflera hoi	Araliaceae
Schefflera petelotii	Araliaceae
Schefflera hypoleucoides	Araliaceae
Schefflera lociana	Araliaceae
Schefflera marlipoensis	Araliaceae
Schefflera elliptica	Araliaceae
Schefflera napuoensis	Araliaceae
Schefflera pauciflora	Araliaceae
Schefflera shweliensis	Araliaceae
Schefflera delavayi	Araliaceae
Schefflera taiwaniana	Araliaceae
Schefflera fengii	Araliaceae
Schefflera wardii	Araliaceae
Schefflera parvifoliolata	Araliaceae
Schefflera minutistellata	Araliaceae
Schefflera chapana	Araliaceae
Schefflera pes-avis	Araliaceae
Schefflera chinensis	Araliaceae
Sinopanax formosanus	Araliaceae
Tetrapanax papyrifer	Araliaceae
Trevesia palmata	Araliaceae
Tupidanthus calyptratus	Araliaceae
Calotropis gigantea	Asclepiadaceae
Cryptolepis sinensis	Asclepiadaceae
Cryptolepis buchananii	Asclepiadaceae
Dregea sinensis var. corrugata	Asclepiadaceae
Dregea sinensis	Asclepiadaceae
Dregea yunnanensis	Asclepiadaceae
Dregea volubilis	Asclepiadaceae
Genianthus laurifolius	Asclepiadaceae
Gongronema nepalense	Asclepiadaceae
Goniostemma punctatum	Asclepiadaceae
Gymnema foetidum	Asclepiadaceae
Gymnema longiretinaculatum	Asclepiadaceae
Gymnema latifolium	Asclepiadaceae
Gymnema sylvestre	Asclepiadaceae
Gymnema yunnanense	Asclepiadaceae
Heterostemma oblongifolium	Asclepiadaceae
Heterostemma grandiflorum	Asclepiadaceae
Heterostemma brownii	Asclepiadaceae
Heterostemma siamicum	Asclepiadaceae
Heterostemma wallichii	Asclepiadaceae
Marsdenia koi	Asclepiadaceae
Marsdenia officinalis	Asclepiadaceae
Marsdenia medogensis	Asclepiadaceae
Marsdenia tenacissima	Asclepiadaceae
Periploca floribunda	Asclepiadaceae
Periploca forrestii	Asclepiadaceae
Periploca calophylla	Asclepiadaceae
Secamone sinica	Asclepiadaceae
Secamone likiangensis	Asclepiadaceae
Stelmatocrypton khasianum	Asclepiadaceae
Stephanotis pilosa	Asclepiadaceae
Stephanotis mucronata	Asclepiadaceae
Stephanotis saxatilis	Asclepiadaceae
Streptocaulon griffithii	Asclepiadaceae
Toxocarpus wightianus	Asclepiadaceae
Toxocarpus wangianus	Asclepiadaceae
Toxocarpus villosus	Asclepiadaceae
Toxocarpus himalensis	Asclepiadaceae
Toxocarpus villosus var. thorelii	Asclepiadaceae
Toxocarpus fuscus	Asclepiadaceae
Toxocarpus aurantiacus	Asclepiadaceae
Tylophora hui	Asclepiadaceae
Tylophora insulana	Asclepiadaceae
Tylophora koi	Asclepiadaceae
Tylophora ovata	Asclepiadaceae
Berberis grodtmannia	Berberidaceae
Berberis veitchii	Berberidaceae
Berberis guizhouensis	Berberidaceae
Berberis tsangpoensis	Berberidaceae
Berberis vernalis	Berberidaceae
Berberis sargentiana	Berberidaceae
Berberis polyantha	Berberidaceae
Berberis dumicola	Berberidaceae
Berberis dasyclada	Berberidaceae
Berberis griffithiana	Berberidaceae
Berberis taliensis	Berberidaceae
Berberis ferdinandi-coburgii	Berberidaceae
Berberis candidula	Berberidaceae
Berberis taronensis	Berberidaceae
Berberis centiflora	Berberidaceae
Berberis delavayi	Berberidaceae
Berberis bicolor	Berberidaceae
Berberis xanthoclada	Berberidaceae
Berberis pruinosa	Berberidaceae
Berberis holocraspedon	Berberidaceae
Berberis fengqingensis	Berberidaceae
Berberis alpicola	Berberidaceae
Berberis cavaleriei	Berberidaceae
Berberis bergmanniae	Berberidaceae
Berberis julianae	Berberidaceae
Berberis atrocarpa	Berberidaceae
Berberis gagnepainii var. gagnepainii	Berberidaceae
Berberis hookeri	Berberidaceae
Berberis chingii	Berberidaceae
Berberis chrysosphaera	Berberidaceae
Berberis griffithiana var. pallida	Berberidaceae
Berberis paraspecta	Berberidaceae
Berberis soulieana	Berberidaceae
Berberis fallax	Berberidaceae
Berberis acuminata	Berberidaceae
Berberis jiangxiensis	Berberidaceae
Berberis wilsonae	Berberidaceae
Berberis sublevis	Berberidaceae
Berberis jiulongensis	Berberidaceae
Berberis replicata	Berberidaceae
Berberis coxii	Berberidaceae
Berberis lijiangensis	Berberidaceae
Berberis lubrica	Berberidaceae
Berberis obovatifolia	Berberidaceae
Berberis nemorosa	Berberidaceae
Berberis heteropsis	Berberidaceae
Berberis malipoensis	Berberidaceae
Berberis triacanthophora	Berberidaceae
Berberis calliantha	Berberidaceae
Berberis aristato-serrulata	Berberidaceae
Berberis davidii	Berberidaceae
Berberis jinfoshanensis	Berberidaceae
Berberis fallaciosa	Berberidaceae
Berberis hayatana	Berberidaceae
Berberis impedita	Berberidaceae
Berberis nantoensis	Berberidaceae
Berberis levis	Berberidaceae
Berberis pinshanensis	Berberidaceae
Berberis pulangensis	Berberidaceae
Berberis insignis subsp. incrassata	Berberidaceae
Berberis sabulicola	Berberidaceae
Berberis potaninii	Berberidaceae
Berberis photiniaefolia	Berberidaceae
Berberis petrogena	Berberidaceae
Berberis kawakamii	Berberidaceae
Berberis lempergiana	Berberidaceae
Berberis fujianensis	Berberidaceae
Berberis insolita	Berberidaceae
Berberis wangii	Berberidaceae
Berberis sikkimensis	Berberidaceae
Berberis asiatica	Berberidaceae
Berberis phanera	Berberidaceae
Berberis simulans	Berberidaceae
Berberis silvicola	Berberidaceae
Berberis hsuyunensis	Berberidaceae
Berberis sanguinea	Berberidaceae
Berberis subacuminata	Berberidaceae
Berberis yingjingensis	Berberidaceae
Berberis verruculosa	Berberidaceae
Berberis asmyana	Berberidaceae
Berberis deinacantha	Berberidaceae
Berberis ziyunensis	Berberidaceae
Mahonia oiwakensis	Berberidaceae
Mahonia eurybracteata subsp. ganpinensis	Berberidaceae
Mahonia fordii	Berberidaceae
Mahonia calamicaulis subsp. kingdon-wardiana	Berberidaceae
Mahonia setosa	Berberidaceae
Mahonia hancockiana	Berberidaceae
Mahonia taronensis	Berberidaceae
Mahonia breviracema	Berberidaceae
Mahonia polydonta	Berberidaceae
Mahonia decipiens	Berberidaceae
Mahonia bracteolata	Berberidaceae
Mahonia paucijuga	Berberidaceae
Mahonia subimbricata	Berberidaceae
Mahonia eurybracteata	Berberidaceae
Mahonia bealei	Berberidaceae
Mahonia nitens	Berberidaceae
Mahonia monyulensis	Berberidaceae
Mahonia conferta	Berberidaceae
Mahonia napaulensis	Berberidaceae
Mahonia shenii	Berberidaceae
Mahonia fortunei	Berberidaceae
Mahonia japonica	Berberidaceae
Mahonia retinervis	Berberidaceae
Mahonia gracilipes	Berberidaceae
Mahonia leptodonta	Berberidaceae
Mahonia bodinieri	Berberidaceae
Mahonia longibracteata	Berberidaceae
Mahonia sheridaniana	Berberidaceae
Mahonia duclouxiana	Berberidaceae
Nandina domestica	Berberidaceae
Dolichandrone spathacea	Bignoniaceae
Markhamia stipulata	Bignoniaceae
Mayodendron igneum	Bignoniaceae
Millingtonia hortensis	Bignoniaceae
Nyctocalos pinnata	Bignoniaceae
Nyctocalos brunfelsiiflorum	Bignoniaceae
Pauldopia ghorta	Bignoniaceae
Radermachera sinica	Bignoniaceae
Radermachera yunnanensis	Bignoniaceae
Radermachera glandulosa	Bignoniaceae
Radermachera hainanensis	Bignoniaceae
Radermachera pentandra	Bignoniaceae
Radermachera frondosa	Bignoniaceae
Radermachera microcalyx	Bignoniaceae
Carmona microphylla	Boraginaceae
Ehretia changjiangensis	Boraginaceae
Ehretia laevis	Boraginaceae
Ehretia pingbianensis	Boraginaceae
Ehretia tsangii	Boraginaceae
Ehretia resinosa	Boraginaceae
Ehretia corylifolia	Boraginaceae
Ehretia dunniana	Boraginaceae
Ehretia confinis	Boraginaceae
Ehretia longiflora	Boraginaceae
Tournefortia sarmentosa	Boraginaceae
Canarium strictum	Burseraceae
Canarium bengalense	Burseraceae
Canarium subulatum	Burseraceae
Canarium pimela	Burseraceae
Canarium parvum	Burseraceae
Canarium tonkinense	Burseraceae
Buxus mollicula var. glabra	Buxaceae
Buxus henryi	Buxaceae
Buxus megistophylla	Buxaceae
Buxus austro-yunnanensis	Buxaceae
Buxus hainanensis	Buxaceae
Buxus sinica	Buxaceae
Buxus sinica subsp. aemulans	Buxaceae
Buxus latistyla	Buxaceae
Buxus hebecarpa	Buxaceae
Buxus pubiramea	Buxaceae
Buxus rugulosa subsp. rugulosa var. prostrata	Buxaceae
Buxus mollicula	Buxaceae
Buxus harlandii	Buxaceae
Buxus stenophylla	Buxaceae
Buxus myrica var. angustifolia	Buxaceae
Buxus linearifolia	Buxaceae
Buxus sinica var. parvifolia	Buxaceae
Buxus rugulosa subsp. rupicola	Buxaceae
Buxus myrica	Buxaceae
Buxus ichangensis	Buxaceae
Buxus sinica subsp. sinica var. vacciniifolia	Buxaceae
Buxus sinica subsp. sinica var. intermedia	Buxaceae
Buxus rugulosa	Buxaceae
Pachysandra axillaris	Buxaceae
Pachysandra terminalis	Buxaceae
Sarcococca vagans	Buxaceae
Sarcococca saligna	Buxaceae
Sarcococca ruscifolia	Buxaceae
Sarcococca hookeriana	Buxaceae
Sarcococca wallichii	Buxaceae
Sarcococca longipetiolata	Buxaceae
Sarcococca longifolia	Buxaceae
Bauhinia brachycarpa	Caesalpiniaceae
Bauhinia delavayi	Caesalpiniaceae
Bauhinia hirsuta	Caesalpiniaceae
Bauhinia hypoglauca	Caesalpiniaceae
Bauhinia chalcophylla	Caesalpiniaceae
Bauhinia coccinea subsp. tonkinensis	Caesalpiniaceae
Bauhinia glauca	Caesalpiniaceae
Bauhinia blakeana	Caesalpiniaceae
Bauhinia aurea	Caesalpiniaceae
Bauhinia bohniana	Caesalpiniaceae
Bauhinia viridescens	Caesalpiniaceae
Bauhinia khasiana var. tomentella	Caesalpiniaceae
Bauhinia touranensis	Caesalpiniaceae
Bauhinia comosa	Caesalpiniaceae
Bauhinia erythropoda	Caesalpiniaceae
Bauhinia purpurea	Caesalpiniaceae
Bauhinia esquirolii	Caesalpiniaceae
Bauhinia longistipes	Caesalpiniaceae
Caesalpinia magnifoliolata	Caesalpiniaceae
Caesalpinia mimosoides	Caesalpiniaceae
Caesalpinia minax	Caesalpiniaceae
Caesalpinia sinensis	Caesalpiniaceae
Caesalpinia cucullata	Caesalpiniaceae
Caesalpinia hymenocarpa	Caesalpiniaceae
Caesalpinia digyna	Caesalpiniaceae
Erythrophleum fordii	Caesalpiniaceae
Pterolobium macropterum	Caesalpiniaceae
Pterolobium punctatum	Caesalpiniaceae
Saraca griffithiana	Caesalpiniaceae
Saraca dives	Caesalpiniaceae
Sindora glabra	Caesalpiniaceae
Chimonanthus salicifolius	Calycanthaceae
Chimonanthus nitens	Calycanthaceae
Chimonanthus grammatus	Calycanthaceae
Chimonanthus campanulatus	Calycanthaceae
Chimonanthus zhejiangensis	Calycanthaceae
Borthwickia trifoliata	Capparaceae
Capparis acutifolia	Capparaceae
Capparis multiflora	Capparaceae
Capparis dasyphylla	Capparaceae
Capparis cantoniensis	Capparaceae
Capparis hainanensis	Capparaceae
Capparis sabiaefolia	Capparaceae
Capparis viburnifolia	Capparaceae
Capparis lanceolaris	Capparaceae
Capparis membranifolia	Capparaceae
Capparis masaikai	Capparaceae
Capparis trichocarpa	Capparaceae
Capparis pubiflora	Capparaceae
Capparis pubifolia	Capparaceae
Capparis fohaiensis	Capparaceae
Capparis zeylanica	Capparaceae
Capparis khuamak	Capparaceae
Capparis sepiaria	Capparaceae
Capparis versicolor	Capparaceae
Capparis spinosa	Capparaceae
Capparis floribunda	Capparaceae
Capparis formosana	Capparaceae
Capparis fengii	Capparaceae
Capparis subsessilis	Capparaceae
Capparis micracantha	Capparaceae
Capparis urophylla	Capparaceae
Capparis chingiana	Capparaceae
Capparis bodinieri	Capparaceae
Capparis wui	Capparaceae
Capparis henryi	Capparaceae
Capparis himalayensis	Capparaceae
Capparis assamica	Capparaceae
Stixis suaveolens	Capparaceae
Stixis scandens	Capparaceae
Linnaea borealis	Caprifoliaceae
Lonicera tricalysioides	Caprifoliaceae
Lonicera subaequalis	Caprifoliaceae
Lonicera hildebrandiana	Caprifoliaceae
Lonicera macrantha	Caprifoliaceae
Lonicera pampaninii	Caprifoliaceae
Lonicera calvescens	Caprifoliaceae
Lonicera japonica var. chinensis	Caprifoliaceae
Lonicera confusa	Caprifoliaceae
Lonicera ligustrina subsp. yunnanensis	Caprifoliaceae
Lonicera ligustrina	Caprifoliaceae
Lonicera crassifolia	Caprifoliaceae
Lonicera japonica	Caprifoliaceae
Lonicera pileata	Caprifoliaceae
Lonicera pileata var. linearis	Caprifoliaceae
Lonicera macrantha var. heterotricha	Caprifoliaceae
Lonicera fragrantissima subsp. fragrantissima	Caprifoliaceae
Lonicera longiflora	Caprifoliaceae
Lonicera rhytidophylla	Caprifoliaceae
Viburnum henryi	Caprifoliaceae
Viburnum leiocarpum var. punctatum	Caprifoliaceae
Viburnum sempervirens	Caprifoliaceae
Viburnum davidii	Caprifoliaceae
Viburnum punctatum var. lepidotulum	Caprifoliaceae
Viburnum lutescens	Caprifoliaceae
Viburnum hanceanum	Caprifoliaceae
Viburnum brachybotryum	Caprifoliaceae
Viburnum leiocarpum	Caprifoliaceae
Viburnum hainanense	Caprifoliaceae
Viburnum inopinatum	Caprifoliaceae
Viburnum chinshanense	Caprifoliaceae
Viburnum chunii	Caprifoliaceae
Viburnum atrocyaneum	Caprifoliaceae
Viburnum punctatum	Caprifoliaceae
Viburnum luzonicum	Caprifoliaceae
Viburnum formosanum subsp. formosanum var. pubigerum	Caprifoliaceae
Viburnum congestum	Caprifoliaceae
Viburnum fordiae	Caprifoliaceae
Viburnum lancifolium	Caprifoliaceae
Viburnum corymbiflorum subsp. malifolium	Caprifoliaceae
Viburnum propinquum	Caprifoliaceae
Viburnum corymbiflorum	Caprifoliaceae
Viburnum odoratissimum	Caprifoliaceae
Viburnum oliganthum	Caprifoliaceae
Viburnum cylindricum	Caprifoliaceae
Viburnum propinquum var. mairei	Caprifoliaceae
Viburnum utile	Caprifoliaceae
Viburnum chingii	Caprifoliaceae
Viburnum squamulosum	Caprifoliaceae
Viburnum dalzielii	Caprifoliaceae
Viburnum cinnamomifolium	Caprifoliaceae
Viburnum longipedunculatum	Caprifoliaceae
Viburnum rhytidophyllum	Caprifoliaceae
Viburnum pyramidatum	Caprifoliaceae
Bhesa robusta	Celastraceae
Celastrus paniculatus	Celastraceae
Celastrus monospermus	Celastraceae
Celastrus virens	Celastraceae
Celastrus homaliifolius	Celastraceae
Celastrus tonkinensis	Celastraceae
Dipentodon sinicus	Celastraceae
Euonymus potingensis	Celastraceae
Euonymus tonkinensis	Celastraceae
Euonymus parasimilis	Celastraceae
Euonymus theacolus	Celastraceae
Euonymus theifolius	Celastraceae
Euonymus lucidus	Celastraceae
Euonymus balansae	Celastraceae
Euonymus myrianthus	Celastraceae
Euonymus pallidifolius	Celastraceae
Euonymus fortunei	Celastraceae
Euonymus kengmaensis	Celastraceae
Euonymus hainanensis	Celastraceae
Euonymus hupehensis	Celastraceae
Euonymus hukuangensis	Celastraceae
Euonymus echinatus	Celastraceae
Euonymus pseudovagans	Celastraceae
Euonymus subcordatus	Celastraceae
Euonymus chloranthoides	Celastraceae
Euonymus chengii	Celastraceae
Euonymus lichiangensis	Celastraceae
Euonymus dielsianus	Celastraceae
Euonymus tashiroi	Celastraceae
Euonymus gibber	Celastraceae
Euonymus salicifolius	Celastraceae
Euonymus glaber	Celastraceae
Euonymus bockii	Celastraceae
Euonymus vaganoides	Celastraceae
Euonymus venosus	Celastraceae
Euonymus tingens	Celastraceae
Euonymus ficoides	Celastraceae
Euonymus carnosus	Celastraceae
Euonymus acanthoxanthus	Celastraceae
Euonymus bullatus	Celastraceae
Euonymus aculeolus	Celastraceae
Euonymus percoriaceus	Celastraceae
Euonymus laxicymosus	Celastraceae
Euonymus tsoi	Celastraceae
Euonymus prismatomerioides	Celastraceae
Euonymus aculeatus	Celastraceae
Euonymus actinocarpus	Celastraceae
Euonymus serratifolius	Celastraceae
Euonymus vagans	Celastraceae
Euonymus yunnanensis	Celastraceae
Euonymus wilsonii	Celastraceae
Euonymus dolichopus	Celastraceae
Euonymus nitidus	Celastraceae
Glyptopetalum geloniifolium	Celastraceae
Glyptopetalum ilicifolium	Celastraceae
Glyptopetalum aquifolium	Celastraceae
Glyptopetalum fengii	Celastraceae
Glyptopetalum feddei	Celastraceae
Glyptopetalum longepedunculatum	Celastraceae
Glyptopetalum sclerocarpum	Celastraceae
Glyptopetalum longipedicellatum	Celastraceae
Glyptopetalum rhytidophyllum	Celastraceae
Gymnosporia royleana	Celastraceae
Gymnosporia diversifolia	Celastraceae
Gymnosporia variabilis	Celastraceae
Gymnosporia rufa	Celastraceae
Gymnosporia tiaoloshanensis	Celastraceae
Gymnosporia esquirolii	Celastraceae
Gymnosporia jinyangensis	Celastraceae
Gymnosporia emarginata	Celastraceae
Gymnosporia graciliramula	Celastraceae
Gymnosporia berberoides	Celastraceae
Gymnosporia orbiculata	Celastraceae
Maytenus austroyunnanensis	Celastraceae
Maytenus guangxiensis	Celastraceae
Maytenus hainanensis	Celastraceae
Maytenus hookeri	Celastraceae
Maytenus confertiflorus	Celastraceae
Microtropis thyrsiflora	Celastraceae
Microtropis macrophyllus	Celastraceae
Microtropis henryi	Celastraceae
Microtropis tetragona	Celastraceae
Microtropis oligantha	Celastraceae
Microtropis fokienensis	Celastraceae
Microtropis semipaniculata	Celastraceae
Microtropis petelotii	Celastraceae
Microtropis submembranacea	Celastraceae
Microtropis hexandra	Celastraceae
Microtropis osmanthoides	Celastraceae
Microtropis japonica	Celastraceae
Microtropis triflora	Celastraceae
Microtropis paucinervia	Celastraceae
Microtropis biflora	Celastraceae
Microtropis pyramidalis	Celastraceae
Microtropis reticulata	Celastraceae
Microtropis obliquinervia	Celastraceae
Microtropis discolor	Celastraceae
Microtropis obscurinervia	Celastraceae
Microtropis yunnanensis	Celastraceae
Pleurostylia opposita	Celastraceae
Ceratoides latens	Chenopodiaceae
Chloranthus spicatus	Chloranthaceae
Chloranthus elatior	Chloranthaceae
Sarcandra glabra	Chloranthaceae
Sarcandra hainanensis	Chloranthaceae
Helianthemum songaricum	Cistaceae
Clethra petelotii	Clethraceae
Clethra bodinieri	Clethraceae
Anogeissus acuminata var. lanceolata	Combretaceae
Calycopteris floribunda	Combretaceae
Combretum punctatum	Combretaceae
Combretum alfredii	Combretaceae
Combretum latifolium	Combretaceae
Combretum roxburghii	Combretaceae
Combretum wallichii	Combretaceae
Combretum punctatum subsp. squamosum	Combretaceae
Combretum griffithii	Combretaceae
Combretum pilosum	Combretaceae
Lumnitzera littorea	Combretaceae
Lumnitzera racemosa	Combretaceae
Terminalia nigrovenulosa	Combretaceae
Terminalia myriocarpa	Combretaceae
Terminalia myriocarpa var. hirsuta	Combretaceae
Pluchea indica	Compositae
Rourea microphylla	Connaraceae
Rourea caudata	Connaraceae
Roureopsis emarginata	Connaraceae
Argyreia acuta	Convolvulaceae
Argyreia baoshanensis	Convolvulaceae
Argyreia cheliensis	Convolvulaceae
Argyreia wallichii	Convolvulaceae
Argyreia monosperma	Convolvulaceae
Argyreia pierreana	Convolvulaceae
Argyreia velutina	Convolvulaceae
Argyreia fulvo-cymosa var. fulvo-cymosa	Convolvulaceae
Argyreia osyrensis var. cinerea	Convolvulaceae
Argyreia henryi var. hypochrysa	Convolvulaceae
Argyreia splendens	Convolvulaceae
Argyreia marlipoensis	Convolvulaceae
Argyreia eriocephala	Convolvulaceae
Argyreia maymyo	Convolvulaceae
Argyreia formosana	Convolvulaceae
Argyreia capitata	Convolvulaceae
Argyreia strigillosa	Convolvulaceae
Argyreia lineariloba	Convolvulaceae
Argyreia mastersii	Convolvulaceae
Argyreia mollis	Convolvulaceae
Argyreia henryi	Convolvulaceae
Blinkworthia convolvuloides	Convolvulaceae
Erycibe schmidtii	Convolvulaceae
Erycibe henryi	Convolvulaceae
Erycibe ferruginea	Convolvulaceae
Erycibe subspicata	Convolvulaceae
Neuropeltis racemosa	Convolvulaceae
Porana discifera	Convolvulaceae
Porana sinensis	Convolvulaceae
Porana sinensis var. delavayi	Convolvulaceae
Porana paniculata	Convolvulaceae
Aucuba albo-punctifolia	Cornaceae
Aucuba robusta	Cornaceae
Aucuba himalaica var. oblanceolata	Cornaceae
Aucuba japonica var. variegata	Cornaceae
Aucuba confertiflora	Cornaceae
Aucuba himalaica var. pilosissima	Cornaceae
Aucuba eriobotryaefolia	Cornaceae
Aucuba japonica	Cornaceae
Aucuba filicauda var. pauciflora	Cornaceae
Aucuba chinensis subsp. chinensis	Cornaceae
Aucuba himalaica	Cornaceae
Aucuba chlorascens	Cornaceae
Aucuba chinensis subsp. chinensis var. angusta	Cornaceae
Aucuba filicauda	Cornaceae
Aucuba albo-punctifolia var. angustula	Cornaceae
Aucuba himalaica var. dolichophylla	Cornaceae
Dendrobenthamia hongkongensis subsp. gigantea	Cornaceae
Dendrobenthamia hongkongensis subsp. tonkinensis	Cornaceae
Dendrobenthamia hongkongensis subsp. ferruginea var. ferruginea	Cornaceae
Dendrobenthamia hongkongensis subsp. melanotricha	Cornaceae
Dendrobenthamia elliptica	Cornaceae
Dendrobenthamia capitata var. capitata	Cornaceae
Dendrobenthamia hongkongensis	Cornaceae
Dendrobenthamia hongkongensis subsp. elegans	Cornaceae
Helwingia japonica subsp. japonica var. hypoleuca	Cornaceae
Helwingia chinensis var. Crenata	Cornaceae
Helwingia omeiensis	Cornaceae
Helwingia japonica var. zhejiangensis	Cornaceae
Helwingia chinensis	Cornaceae
Mastixia pentandra subsp. cambodiana	Cornaceae
Swida oblonga var. griffithii	Cornaceae
Swida oblonga var. glabrescens	Cornaceae
Swida oblonga	Cornaceae
Crypteronia paniculata	Crypteroniaceae
Hodgsonia heteroclita	Cucurbitaceae
Zanonia indica var. pubescens	Cucurbitaceae
Daphniphyllum majus	Daphniphyllaceae
Daphniphyllum oldhami	Daphniphyllaceae
Daphniphyllum subverticillatum	Daphniphyllaceae
Daphniphyllum macropodum	Daphniphyllaceae
Daphniphyllum calycinum	Daphniphyllaceae
Daphniphyllum himalense	Daphniphyllaceae
Daphniphyllum angustifolium	Daphniphyllaceae
Daphniphyllum paxianum	Daphniphyllaceae
Daphniphyllum longeracemosum	Daphniphyllaceae
Daphniphyllum chartaceum	Daphniphyllaceae
Dichapetalum gelonioides	Dichapetalaceae
Dichapetalum longipetalum	Dichapetalaceae
Dillenia turbinata	Dilleniaceae
Dillenia indica	Dilleniaceae
Tetracera scandens	Dilleniaceae
Tetracera asiatica	Dilleniaceae
Dipterocarpus retusus	Dipterocarpaceae
Dipterocarpus turbinatus	Dipterocarpaceae
Hopea hainanensis	Dipterocarpaceae
Hopea reticulata	Dipterocarpaceae
Hopea shingkeng	Dipterocarpaceae
Hopea chinensis	Dipterocarpaceae
Parashorea chinensis	Dipterocarpaceae
Shorea robusta	Dipterocarpaceae
Shorea assamica	Dipterocarpaceae
Vatica guangxiensis	Dipterocarpaceae
Vatica mangachapoi	Dipterocarpaceae
Vatica lanceifolia	Dipterocarpaceae
Diospyros xishuangbannaensis	Ebenaceae
Diospyros balfouriana	Ebenaceae
Diospyros kerrii	Ebenaceae
Diospyros unisemina	Ebenaceae
Diospyros punctilimba	Ebenaceae
Diospyros fanjingshanica	Ebenaceae
Diospyros diversilimba	Ebenaceae
Diospyros esquirolii	Ebenaceae
Diospyros susarticulata	Ebenaceae
Diospyros maritima	Ebenaceae
Diospyros hainanensis	Ebenaceae
Diospyros hasseltii	Ebenaceae
Diospyros nigrocortex	Ebenaceae
Diospyros nitida	Ebenaceae
Diospyros ehretioides	Ebenaceae
Diospyros kotoensis	Ebenaceae
Diospyros oliviformis	Ebenaceae
Diospyros tutcheri	Ebenaceae
Diospyros hexamera	Ebenaceae
Diospyros longshengensis	Ebenaceae
Diospyros morrisiana	Ebenaceae
Diospyros strigosa	Ebenaceae
Diospyros caloneura	Ebenaceae
Diospyros miaoshanica	Ebenaceae
Diospyros inflata	Ebenaceae
Diospyros armata	Ebenaceae
Diospyros rubra	Ebenaceae
Diospyros maclurei	Ebenaceae
Diospyros howii	Ebenaceae
Diospyros siderophylla	Ebenaceae
Diospyros saxicola	Ebenaceae
Diospyros forrestii	Ebenaceae
Diospyros reticulinervis	Ebenaceae
Diospyros eriantha	Ebenaceae
Diospyros cathayensis	Ebenaceae
Diospyros reticulinervis var. glabrescens	Ebenaceae
Diospyros corallina	Ebenaceae
Diospyros sichourensis	Ebenaceae
Diospyros xiangguiensis	Ebenaceae
Diospyros ferrea	Ebenaceae
Diospyros vaccinioides	Ebenaceae
Diospyros sunyiensis	Ebenaceae
Diospyros chunii	Ebenaceae
Diospyros tsangii	Ebenaceae
Diospyros dumetorum	Ebenaceae
Diospyros anisocalyx	Ebenaceae
Diospyros philippensis	Ebenaceae
Diospyros yunnanensis	Ebenaceae
Diospyros longibracteata	Ebenaceae
Diospyros zhenfengensis	Ebenaceae
Elaeagnus thunbergii	Elaeagnaceae
Elaeagnus difficilis	Elaeagnaceae
Elaeagnus pallidiflora	Elaeagnaceae
Elaeagnus macrantha	Elaeagnaceae
Elaeagnus taliensis	Elaeagnaceae
Elaeagnus difficilis var. brevistyla	Elaeagnaceae
Elaeagnus oldhami	Elaeagnaceae
Elaeagnus tubiflora	Elaeagnaceae
Elaeagnus pungens	Elaeagnaceae
Elaeagnus loureirii	Elaeagnaceae
Elaeagnus gonyanthes	Elaeagnaceae
Elaeagnus retrostyla	Elaeagnaceae
Elaeagnus lanpingensis	Elaeagnaceae
Elaeagnus liuzhouensis	Elaeagnaceae
Elaeagnus luxiensis	Elaeagnaceae
Elaeagnus luoxiangensis	Elaeagnaceae
Elaeagnus viridis	Elaeagnaceae
Elaeagnus glabra	Elaeagnaceae
Elaeagnus pilostyla	Elaeagnaceae
Elaeagnus conferta var. conferta	Elaeagnaceae
Elaeagnus bockii var. muliensis	Elaeagnaceae
Elaeagnus obovatifolia	Elaeagnaceae
Elaeagnus sarmentosa	Elaeagnaceae
Elaeagnus lanceolata	Elaeagnaceae
Elaeagnus pingnanensis	Elaeagnaceae
Elaeagnus calcarea	Elaeagnaceae
Elaeagnus formosana	Elaeagnaceae
Elaeagnus wenshanensis	Elaeagnaceae
Elaeagnus xizangensis	Elaeagnaceae
Elaeagnus xichouensis	Elaeagnaceae
Elaeagnus geniculata	Elaeagnaceae
Elaeagnus tutcheri	Elaeagnaceae
Elaeagnus schlechtendalii	Elaeagnaceae
Elaeagnus xingwenensisC.	Elaeagnaceae
Elaeagnus henryi	Elaeagnaceae
Elaeagnus heterophylla	Elaeagnaceae
Elaeagnus tonkinensis	Elaeagnaceae
Elaeagnus yunnanensis	Elaeagnaceae
Elaeagnus cinnamomifolia	Elaeagnaceae
Elaeagnus delavayi	Elaeagnaceae
Elaeagnus longiloba	Elaeagnaceae
Elaeagnus bockii var. bockii	Elaeagnaceae
Elaeagnus bambusetorum	Elaeagnaceae
Elaeocarpus sikkimensis	Elaeocarpaceae
Elaeocarpus balansae	Elaeocarpaceae
Elaeocarpus braceanus	Elaeocarpaceae
Elaeocarpus austro-yunnanensis	Elaeocarpaceae
Elaeocarpus varunua	Elaeocarpaceae
Elaeocarpus poilanei	Elaeocarpaceae
Elaeocarpus duclouxii	Elaeocarpaceae
Elaeocarpus decipiens	Elaeocarpaceae
Elaeocarpus brachystachyus	Elaeocarpaceae
Elaeocarpus hainanensis var. brachyphyllus	Elaeocarpaceae
Elaeocarpus lacunosus	Elaeocarpaceae
Elaeocarpus multiflorus	Elaeocarpaceae
Elaeocarpus duclouxii var. funingensis	Elaeocarpaceae
Elaeocarpus brachystachyus var. fengii	Elaeocarpaceae
Elaeocarpus atro-punctatus	Elaeocarpaceae
Elaeocarpus chinensis	Elaeocarpaceae
Elaeocarpus limitaneus	Elaeocarpaceae
Elaeocarpus prunifolioides	Elaeocarpaceae
Elaeocarpus auricomus	Elaeocarpaceae
Elaeocarpus nitentifolius	Elaeocarpaceae
Elaeocarpus sphaerocarpus	Elaeocarpaceae
Elaeocarpus japonicus var. lantsangensis	Elaeocarpaceae
Elaeocarpus laoticus	Elaeocarpaceae
Elaeocarpus glabripetalus var. alatus	Elaeocarpaceae
Elaeocarpus longlingensis	Elaeocarpaceae
Elaeocarpus rugosus	Elaeocarpaceae
Elaeocarpus lanceaefolius	Elaeocarpaceae
Elaeocarpus subpetiolatus	Elaeocarpaceae
Elaeocarpus sylvestris	Elaeocarpaceae
Elaeocarpus bachmaensis	Elaeocarpaceae
Elaeocarpus japonicus	Elaeocarpaceae
Elaeocarpus hainanensis	Elaeocarpaceae
Elaeocarpus glabripetalus	Elaeocarpaceae
Elaeocarpus gymnogynus	Elaeocarpaceae
Elaeocarpus dubius	Elaeocarpaceae
Elaeocarpus argenteus	Elaeocarpaceae
Elaeocarpus howii	Elaeocarpaceae
Elaeocarpus angustifolius	Elaeocarpaceae
Elaeocarpus decandrus	Elaeocarpaceae
Elaeocarpus petiolatus	Elaeocarpaceae
Elaeocarpus oblongilimbus	Elaeocarpaceae
Elaeocarpus harmandii	Elaeocarpaceae
Sloanea chingiana	Elaeocarpaceae
Sloanea leptocarpa	Elaeocarpaceae
Sloanea mollis	Elaeocarpaceae
Sloanea hemsleyana	Elaeocarpaceae
Sloanea sterculiacea	Elaeocarpaceae
Sloanea hainanensis	Elaeocarpaceae
Sloanea sinensis	Elaeocarpaceae
Sloanea dasycarpa	Elaeocarpaceae
Sloanea integrifolia	Elaeocarpaceae
Sloanea tomentosa	Elaeocarpaceae
Sloanea xichouensis	Elaeocarpaceae
Sloanea cordifolia	Elaeocarpaceae
Sloanea changii	Elaeocarpaceae
Sloanea sterculiacea var. assamica	Elaeocarpaceae
Agapetes aborensis	Ericaceae
Agapetes leucocarpa	Ericaceae
Agapetes mannii	Ericaceae
Agapetes pseudo-griffithii	Ericaceae
Agapetes marginata	Ericaceae
Agapetes inopinata	Ericaceae
Agapetes praeclara	Ericaceae
Agapetes camelliifolia	Ericaceae
Agapetes nutans	Ericaceae
Agapetes megacarpa	Ericaceae
Agapetes macrophylla	Ericaceae
Agapetes pensilis	Ericaceae
Agapetes obovata	Ericaceae
Agapetes lacei	Ericaceae
Agapetes listeri	Ericaceae
Agapetes leiocarpa	Ericaceae
Agapetes rubrobracteata	Ericaceae
Agapetes brandisiana	Ericaceae
Agapetes flava	Ericaceae
Agapetes buxifolia	Ericaceae
Agapetes neriifolia	Ericaceae
Agapetes epacridea	Ericaceae
Agapetes angulata	Ericaceae
Agapetes mitrarioides	Ericaceae
Agapetes salicifolia	Ericaceae
Agapetes pyrolifolia	Ericaceae
Agapetes malipoensis	Ericaceae
Agapetes pubiflora	Ericaceae
Agapetes burmanica	Ericaceae
Agapetes medogensis	Ericaceae
Agapetes lacei var. tomentella	Ericaceae
Agapetes forrestii	Ericaceae
Agapetes lobbii	Ericaceae
Agapetes miranda	Ericaceae
Agapetes praestigiosa	Ericaceae
Agapetes hyalocheilos	Ericaceae
Agapetes griffithii	Ericaceae
Agapetes lacei var. glaberrima	Ericaceae
Agapetes serpens	Ericaceae
Agapetes ciliata	Ericaceae
Agapetes brachypoda var. gracilis	Ericaceae
Agapetes linearifolia	Ericaceae
Agapetes anonyma	Ericaceae
Agapetes discolor	Ericaceae
Agapetes oblonga	Ericaceae
Agapetes refracta	Ericaceae
Agapetes interdicta	Ericaceae
Agapetes pilifera	Ericaceae
Agapetes incurvata	Ericaceae
Agapetes miniata	Ericaceae
Cassiope nana	Ericaceae
Cassiope pectinata	Ericaceae
Cassiope palpebrata	Ericaceae
Cassiope abbreviata	Ericaceae
Cassiope fujianensis	Ericaceae
Cassiope selaginoides	Ericaceae
Cassiope membranifolia	Ericaceae
Cassiope fastigiata	Ericaceae
Cassiope myosuroides	Ericaceae
Cassiope argyrotricha	Ericaceae
Cassiope wardii	Ericaceae
Chamaedaphne calyculata	Ericaceae
Craibiodendron scleranthum var. kwangtungense	Ericaceae
Craibiodendron stellatum	Ericaceae
Craibiodendron henryi	Ericaceae
Craibiodendron yunnanense	Ericaceae
Diplarche multiflora	Ericaceae
Diplarche pauciflora	Ericaceae
Empetrum nigrum var. japonicum	Ericaceae
Gaultheria leucocarpa	Ericaceae
Gaultheria sinensis var. nivea	Ericaceae
Gaultheria cardiosepala	Ericaceae
Gaultheria praticola	Ericaceae
Gaultheria straminea	Ericaceae
Gaultheria trichophylla	Ericaceae
Gaultheria dumicola	Ericaceae
Gaultheria dumicola var. aspera	Ericaceae
Gaultheria leucocarpa var. yunnanensis	Ericaceae
Gaultheria brevistipes	Ericaceae
Gaultheria notabilis	Ericaceae
Gaultheria fragrantissima	Ericaceae
Gaultheria suborbicularis	Ericaceae
Gaultheria borneensis	Ericaceae
Gaultheria dumicola var. petanoneuron	Ericaceae
Gaultheria hookeri	Ericaceae
Gaultheria sinensis	Ericaceae
Gaultheria pseudonotabilis	Ericaceae
Gaultheria pyroloides	Ericaceae
Gaultheria hypochlora	Ericaceae
Gaultheria leucocarpa var. crenulata	Ericaceae
Gaultheria prostrata	Ericaceae
Gaultheria cuneata	Ericaceae
Gaultheria tetramera	Ericaceae
Gaultheria nummularioides	Ericaceae
Gaultheria griffithiana	Ericaceae
Gaultheria semi-infera	Ericaceae
Gaultheria wardii	Ericaceae
Gaultheria hookeri var. angustifolia	Ericaceae
Gaultheria dolichopoda	Ericaceae
Gaultheria longiracemosa	Ericaceae
Ledum palustre var. dilatatum	Ericaceae
Ledum palustre var. decumbens	Ericaceae
Leucothoe griffithiana	Ericaceae
Leucothoe tonkinensis	Ericaceae
Lyonia macrocalyx	Ericaceae
Lyonia ovalifolia var.rubrovenia	Ericaceae
Lyonia ovalifolia var. hebecarpa	Ericaceae
Lyonia ovalifolia var.tomentosa	Ericaceae
Lyonia ovalifolia var. lanceolata	Ericaceae
Lyonia ovalifolia var. elliptica	Ericaceae
Lyonia doyonensis	Ericaceae
Lyonia ovalifolia	Ericaceae
Phyllodoce caerulea	Ericaceae
Pieris japonica	Ericaceae
Pieris formosa	Ericaceae
Pieris swinhoei	Ericaceae
Rhododendron pseudochrysanthum	Ericaceae
Rhododendron proteoides	Ericaceae
Rhododendron pumilum	Ericaceae
Rhododendron amundsenianum	Ericaceae
Rhododendron atropuniceum	Ericaceae
Rhododendron balangense	Ericaceae
Rhododendron leucaspis	Ericaceae
Rhododendron mucronatum	Ericaceae
Rhododendron callimorphum var. myiagrum	Ericaceae
Rhododendron taggianum	Ericaceae
Rhododendron hongkongense	Ericaceae
Rhododendron vellereum	Ericaceae
Rhododendron balfourianum var. aganniphoides	Ericaceae
Rhododendron eudoxum var. mesopolium	Ericaceae
Rhododendron zaleucum	Ericaceae
Rhododendron souliei	Ericaceae
Rhododendron cretaceum	Ericaceae
Rhododendron tsariense	Ericaceae
Rhododendron liliiflorum	Ericaceae
Rhododendron punctifolium	Ericaceae
Rhododendron thomsonii	Ericaceae
Rhododendron catacosmum	Ericaceae
Rhododendron crassimedium	Ericaceae
Rhododendron bracteatum	Ericaceae
Rhododendron taronense	Ericaceae
Rhododendron tenuilaminare	Ericaceae
Rhododendron tenuifolium	Ericaceae
Rhododendron leptothrium	Ericaceae
Rhododendron moupinense	Ericaceae
Rhododendron spinuliferum	Ericaceae
Rhododendron pocophorum	Ericaceae
Rhododendron dichroanthum subsp. scyphocalyx	Ericaceae
Rhododendron nivale subsp. boreale	Ericaceae
Rhododendron hypoblematosum	Ericaceae
Rhododendron bijiangense	Ericaceae
Rhododendron microphyton var. trichanthum	Ericaceae
Rhododendron calvescens	Ericaceae
Rhododendron simiarum var. versicolor	Ericaceae
Rhododendron sanguineum var. didymoides	Ericaceae
Rhododendron pomense	Ericaceae
Rhododendron hemsleyanum	Ericaceae
Rhododendron griffithianum	Ericaceae
Rhododendron insigne	Ericaceae
Rhododendron tubiforme	Ericaceae
Rhododendron dimitrium	Ericaceae
Rhododendron charitopes subsp. tsangpoense	Ericaceae
Rhododendron oreogenum	Ericaceae
Rhododendron principis	Ericaceae
Rhododendron scabrifolium	Ericaceae
Rhododendron meridionale var. setistylum	Ericaceae
Rhododendron fragariflorum	Ericaceae
Rhododendron telmateium	Ericaceae
Rhododendron lateriflorum	Ericaceae
Rhododendron camelliiflorum	Ericaceae
Rhododendron apricum	Ericaceae
Rhododendron piercei	Ericaceae
Rhododendron lepidostylum	Ericaceae
Rhododendron citriniflorum	Ericaceae
Rhododendron fletcherianum	Ericaceae
Rhododendron hoi	Ericaceae
Rhododendron traillianum	Ericaceae
Rhododendron sparsifolium	Ericaceae
Rhododendron sikangense	Ericaceae
Rhododendron hookeri	Ericaceae
Rhododendron unciferum	Ericaceae
Rhododendron sperabile	Ericaceae
Rhododendron chrysodoron	Ericaceae
Rhododendron championae	Ericaceae
Rhododendron beanianum	Ericaceae
Rhododendron exasperatum	Ericaceae
Rhododendron coeloneurum	Ericaceae
Rhododendron habrotrichum	Ericaceae
Rhododendron basilicum	Ericaceae
Rhododendron crassistylum	Ericaceae
Rhododendron wallichii	Ericaceae
Rhododendron decorum	Ericaceae
Rhododendron megacalyx	Ericaceae
Rhododendron atrovirens	Ericaceae
Rhododendron glanduliferum	Ericaceae
Rhododendron lindleyi	Ericaceae
Rhododendron excellens	Ericaceae
Rhododendron taliense	Ericaceae
Rhododendron huguangense	Ericaceae
Rhododendron nigroglandulosum	Ericaceae
Rhododendron taipaoense	Ericaceae
Rhododendron protistum var. giganteum	Ericaceae
Rhododendron rex	Ericaceae
Rhododendron tashiroi	Ericaceae
Rhododendron gemmiferum	Ericaceae
Rhododendron grande	Ericaceae
Rhododendron faberi subsp. prattii	Ericaceae
Rhododendron faithae	Ericaceae
Rhododendron ririei	Ericaceae
Rhododendron danbaense	Ericaceae
Rhododendron uniflorum	Ericaceae
Rhododendron flavidum	Ericaceae
Rhododendron lanatoides	Ericaceae
Rhododendron oblancifolium	Ericaceae
Rhododendron dawuense	Ericaceae
Rhododendron nakotiltum	Ericaceae
Rhododendron temenium	Ericaceae
Rhododendron rufohirtum	Ericaceae
Rhododendron coelicum	Ericaceae
Rhododendron hancockii	Ericaceae
Rhododendron valentinianum var. oblongilobatum	Ericaceae
Rhododendron euchroum	Ericaceae
Rhododendron annae subsp. laxiflorum	Ericaceae
Rhododendron maddenii subsp. crassum	Ericaceae
Rhododendron aberconwayi	Ericaceae
Rhododendron tingwuense	Ericaceae
Rhododendron shanii	Ericaceae
Rhododendron roxieanum var. cucullatum	Ericaceae
Rhododendron keleticum	Ericaceae
Rhododendron brevipetiolatum	Ericaceae
Rhododendron chamaethomsonii var. chamaethauma	Ericaceae
Rhododendron brachypodum	Ericaceae
Rhododendron ochraceum var. brevicarpum	Ericaceae
Rhododendron brachyanthum	Ericaceae
Rhododendron breviperulatum	Ericaceae
Rhododendron brevinerve	Ericaceae
Rhododendron microgynum	Ericaceae
Rhododendron brevicaudatum	Ericaceae
Rhododendron farinosum	Ericaceae
Rhododendron kendrickii	Ericaceae
Rhododendron selense	Ericaceae
Rhododendron cavaleriei	Ericaceae
Rhododendron hodgsonii	Ericaceae
Rhododendron polylepis	Ericaceae
Rhododendron polytrichum	Ericaceae
Rhododendron stewartianum	Ericaceae
Rhododendron rupicola	Ericaceae
Rhododendron bathypyllum	Ericaceae
Rhododendron polycladum	Ericaceae
Rhododendron arizelum	Ericaceae
Rhododendron ebianense	Ericaceae
Rhododendron ochraceum	Ericaceae
Rhododendron argyophyllum var. omeiense	Ericaceae
Rhododendron praeteritum	Ericaceae
Rhododendron auriculatum	Ericaceae
Rhododendron floribundum	Ericaceae
Rhododendron thayerianum	Ericaceae
Rhododendron fangchengense	Ericaceae
Rhododendron hypoglaucum	Ericaceae
Rhododendron selense subsp. jucundum	Ericaceae
Rhododendron hemitrichotum	Ericaceae
Rhododendron hylaeum	Ericaceae
Rhododendron × duclouxii	Ericaceae
Rhododendron temenium var. dealbatum	Ericaceae
Rhododendron oreodoxa var. fargesii	Ericaceae
Rhododendron arboreum var. roseum	Ericaceae
Rhododendron balfourianum	Ericaceae
Rhododendron impeditum	Ericaceae
Rhododendron baileyi	Ericaceae
Rhododendron dendricola	Ericaceae
Rhododendron preptum	Ericaceae
Rhododendron potaninii	Ericaceae
Rhododendron detersile	Ericaceae
Rhododendron setiferum	Ericaceae
Rhododendron setosum	Ericaceae
Rhododendron lapponicum	Ericaceae
Rhododendron decorum subsp. diaprepes	Ericaceae
Rhododendron coriaceum	Ericaceae
Rhododendron kongboense	Ericaceae
Rhododendron gongshanense	Ericaceae
Rhododendron keysii	Ericaceae
Rhododendron dumicola	Ericaceae
Rhododendron nitidulum	Ericaceae
Rhododendron coryanum	Ericaceae
Rhododendron haofui	Ericaceae
Rhododendron tanastylum	Ericaceae
Rhododendron agastum var. pennivenium	Ericaceae
Rhododendron ludlowii	Ericaceae
Rhododendron guangnanense	Ericaceae
Rhododendron kwangsiense	Ericaceae
Rhododendron fuchsiifolium	Ericaceae
Rhododendron guizhouense	Ericaceae
Rhododendron gologense	Ericaceae
Rhododendron pingianum	Ericaceae
Rhododendron hainanense	Ericaceae
Rhododendron flumineum	Ericaceae
Rhododendron henanense	Ericaceae
Rhododendron wasonii	Ericaceae
Rhododendron pseudociliipes	Ericaceae
Rhododendron eudoxum var. bruneifolium	Ericaceae
Rhododendron sanguineum var. didymum	Ericaceae
Rhododendron meddianum	Ericaceae
Rhododendron spanotrichum	Ericaceae
Rhododendron irroratum subsp. pogonostylum	Ericaceae
Rhododendron vialii	Ericaceae
Rhododendron glischrum subsp. rude	Ericaceae
Rhododendron chihsinianum	Ericaceae
Rhododendron dalhousiae var. rhabdotum	Ericaceae
Rhododendron roseatum	Ericaceae
Rhododendron sherriffii	Ericaceae
Rhododendron rubiginosum	Ericaceae
Rhododendron wightii	Ericaceae
Rhododendron faucium	Ericaceae
Rhododendron simiarum	Ericaceae
Rhododendron pachyphyllum	Ericaceae
Rhododendron hunanense	Ericaceae
Rhododendron huadingense	Ericaceae
Rhododendron eudoxum	Ericaceae
Rhododendron sinonuttallii	Ericaceae
Rhododendron complexum	Ericaceae
Rhododendron wardii	Ericaceae
Rhododendron kasoense	Ericaceae
Rhododendron minyaense	Ericaceae
Rhododendron temenium var. gilvum	Ericaceae
Rhododendron seinghkuense	Ericaceae
Rhododendron xanthocodon	Ericaceae
Rhododendron rufum	Ericaceae
Rhododendron hunnewellianum subsp. rockii	Ericaceae
Rhododendron aganniphum var. flavorufum	Ericaceae
Rhododendron maculiferum subsp. anhweiense	Ericaceae
Rhododendron flavantherum	Ericaceae
Rhododendron lanatum	Ericaceae
Rhododendron genestierianum	Ericaceae
Rhododendron hippophaeoides	Ericaceae
Rhododendron tephropeplum	Ericaceae
Rhododendron heliolepis var. fumidum	Ericaceae
Rhododendron huidongense	Ericaceae
Rhododendron esetulosum	Ericaceae
Rhododendron neriiflorum	Ericaceae
Rhododendron pemakoense	Ericaceae
Rhododendron rex subsp. fictolacteum	Ericaceae
Rhododendron calophytum var. openshawianum	Ericaceae
Rhododendron subflumineum	Ericaceae
Rhododendron kiangsiense	Ericaceae
Rhododendron rubiginosum var. leclerei	Ericaceae
Rhododendron ciliatum	Ericaceae
Rhododendron ciliicalyx	Ericaceae
Rhododendron clementinae subsp. aureodorsale	Ericaceae
Rhododendron faberi	Ericaceae
Rhododendron calophytum var. jingfuense	Ericaceae
Rhododendron rupicola var. chryseum	Ericaceae
Rhododendron elegantulum	Ericaceae
Rhododendron jinpingense	Ericaceae
Rhododendron leptocladon	Ericaceae
Rhododendron pilostylum	Ericaceae
Rhododendron longipes var. chienianum	Ericaceae
Rhododendron jinxiuense	Ericaceae
Rhododendron pulchrum	Ericaceae
Rhododendron jinggangshanicum	Ericaceae
Rhododendron circinnatum	Ericaceae
Rhododendron roxieanum	Ericaceae
Rhododendron haematodes subsp. chaetomallum	Ericaceae
Rhododendron invictum	Ericaceae
Rhododendron westlandii	Ericaceae
Rhododendron sperabiloides	Ericaceae
Rhododendron rex subsp. gratum	Ericaceae
Rhododendron dichroanthum subsp. apodectum	Ericaceae
Rhododendron adenosum	Ericaceae
Rhododendron sinofalconeri	Ericaceae
Rhododendron rothschildii	Ericaceae
Rhododendron eurysiphon	Ericaceae
Rhododendron sphaeroblastum	Ericaceae
Rhododendron beesianum	Ericaceae
Rhododendron platypodum	Ericaceae
Rhododendron labolengense	Ericaceae
Rhododendron discolor	Ericaceae
Rhododendron subcerinum	Ericaceae
Rhododendron lukiangense	Ericaceae
Rhododendron cyanocarpum	Ericaceae
Rhododendron trilectorum	Ericaceae
Rhododendron laojunshanense	Ericaceae
Rhododendron leiboense	Ericaceae
Rhododendron leishanicum	Ericaceae
Rhododendron trichogynum	Ericaceae
Rhododendron tatsienense var. nudatum	Ericaceae
Rhododendron litchiifolium	Ericaceae
Rhododendron phaeochrysum	Ericaceae
Rhododendron comisteum	Ericaceae
Rhododendron fulvum	Ericaceae
Rhododendron huangum	Ericaceae
Rhododendron tsoi	Ericaceae
Rhododendron dichroanthum	Ericaceae
Rhododendron albertsenianum	Ericaceae
Rhododendron heliolepis	Ericaceae
Rhododendron microphyton	Ericaceae
Rhododendron vernicosum	Ericaceae
Rhododendron anthopogonoides	Ericaceae
Rhododendron schistocalyx	Ericaceae
Rhododendron ×sinosimulans	Ericaceae
Rhododendron aganniphum var. schizopeplum	Ericaceae
Rhododendron lanigerum	Ericaceae
Rhododendron nyingchiense	Ericaceae
Rhododendron trichostomum var. radinum	Ericaceae
Rhododendron lepidotum	Ericaceae
Rhododendron rhombifolium	Ericaceae
Rhododendron sulfureum	Ericaceae
Rhododendron asperulum	Ericaceae
Rhododendron virgatum	Ericaceae
Rhododendron chunii	Ericaceae
Rhododendron lungchiense	Ericaceae
Rhododendron florulentum	Ericaceae
Rhododendron dekatanum	Ericaceae
Rhododendron przewalskii	Ericaceae
Rhododendron dasycladoides	Ericaceae
Rhododendron luhuoense	Ericaceae
Rhododendron flavoflorum	Ericaceae
Rhododendron lulangense	Ericaceae
Rhododendron irroratum	Ericaceae
Rhododendron callimorphum	Ericaceae
Rhododendron detonsum	Ericaceae
Rhododendron searsiae	Ericaceae
Rhododendron brachyanthum subsp. hypolepidotum	Ericaceae
Rhododendron clementinae	Ericaceae
Rhododendron maculiferum	Ericaceae
Rhododendron malipoense	Ericaceae
Rhododendron barkamense	Ericaceae
Rhododendron maguanense	Ericaceae
Rhododendron ovatum	Ericaceae
Rhododendron delavayi	Ericaceae
Rhododendron strigillosum	Ericaceae
Rhododendron maoerense	Ericaceae
Rhododendron dasypetalum	Ericaceae
Rhododendron chamaethomsonii var. chamaedoron	Ericaceae
Rhododendron valentinianum	Ericaceae
Rhododendron bainbridgeanum	Ericaceae
Rhododendron laudandum	Ericaceae
Rhododendron heliolepis var. oporinum	Ericaceae
Rhododendron seniavinii	Ericaceae
Rhododendron poilanei	Ericaceae
Rhododendron stamineum var. lasiocarpum	Ericaceae
Rhododendron cephalanthum	Ericaceae
Rhododendron hypenanthum	Ericaceae
Rhododendron lasiostylum	Ericaceae
Rhododendron augustinii	Ericaceae
Rhododendron pubicostatum	Ericaceae
Rhododendron moulmainense	Ericaceae
Rhododendron websterianum	Ericaceae
Rhododendron zaleucum var. pubifolium	Ericaceae
Rhododendron radendum	Ericaceae
Rhododendron selense subsp. dasycladum	Ericaceae
Rhododendron alutaceum var. iodes	Ericaceae
Rhododendron venator	Ericaceae
Rhododendron rubiginosum var. ptilostylum	Ericaceae
Rhododendron delavayi var. pilostylum	Ericaceae
Rhododendron trichostomum	Ericaceae
Rhododendron maowenense	Ericaceae
Rhododendron calostrotum	Ericaceae
Rhododendron campylocarpum subsp. caloxanthum	Ericaceae
Rhododendron calophytum	Ericaceae
Rhododendron citriniflorum var. horaeum	Ericaceae
Rhododendron mengtszense	Ericaceae
Rhododendron agastum	Ericaceae
Rhododendron mainlingense	Ericaceae
Rhododendron miyiense	Ericaceae
Rhododendron densifolium	Ericaceae
Rhododendron fastigiatum	Ericaceae
Rhododendron sanguineum var. himertum	Ericaceae
Rhododendron populare	Ericaceae
Rhododendron floccigerum	Ericaceae
Rhododendron facetum	Ericaceae
Rhododendron mianningense	Ericaceae
Rhododendron hunnewellianum	Ericaceae
Rhododendron montroseanum	Ericaceae
Rhododendron medoense	Ericaceae
Rhododendron nuttallii	Ericaceae
Rhododendron nakaharai	Ericaceae
Rhododendron meridionale	Ericaceae
Rhododendron nanjianense	Ericaceae
Rhododendron naamkwanense	Ericaceae
Rhododendron levinei	Ericaceae
Rhododendron nanpingense	Ericaceae
Rhododendron glischrum	Ericaceae
Rhododendron viscidum	Ericaceae
Rhododendron erosum	Ericaceae
Rhododendron phaeochrysum var. agglutinatum	Ericaceae
Rhododendron aureum	Ericaceae
Rhododendron saluenense	Ericaceae
Rhododendron parmulatum	Ericaceae
Rhododendron vesiculiferum	Ericaceae
Rhododendron edgeworthii	Ericaceae
Rhododendron pronum	Ericaceae
Rhododendron saluenense var. prostratum	Ericaceae
Rhododendron pingbianense	Ericaceae
Rhododendron erastum	Ericaceae
Rhododendron pugeense	Ericaceae
Rhododendron paradoxum	Ericaceae
Rhododendron thymifolium	Ericaceae
Rhododendron polyraphidoideum	Ericaceae
Rhododendron argyophyllum var. nankingense	Ericaceae
Rhododendron feddei	Ericaceae
Rhododendron protistum	Ericaceae
Rhododendron tsinlingense	Ericaceae
Rhododendron qinghaiense	Ericaceae
Rhododendron emarginatum	Ericaceae
Rhododendron anthopogon	Ericaceae
Rhododendron loniceraeflorum	Ericaceae
Rhododendron pachytrichum	Ericaceae
Rhododendron pubescens	Ericaceae
Rhododendron mollicomum	Ericaceae
Rhododendron igneum	Ericaceae
Rhododendron lacteum	Ericaceae
Rhododendron galactinum	Ericaceae
Rhododendron papillatum	Ericaceae
Rhododendron forrestii subsp. papillatum	Ericaceae
Rhododendron rhuyuenense	Ericaceae
Rhododendron shweliense	Ericaceae
Rhododendron triflorum	Ericaceae
Rhododendron montigenum	Ericaceae
Rhododendron oreodoxa	Ericaceae
Rhododendron oreotrephes	Ericaceae
Rhododendron taibaiense	Ericaceae
Rhododendron martinianum	Ericaceae
Rhododendron yungchangense	Ericaceae
Rhododendron scopulorum	Ericaceae
Rhododendron shimianense	Ericaceae
Rhododendron haematodes	Ericaceae
Rhododendron petrocharis	Ericaceae
Rhododendron calophytum var. pauciflorum	Ericaceae
Rhododendron dignabile	Ericaceae
Rhododendron hanceanum	Ericaceae
Rhododendron changii	Ericaceae
Rhododendron dendrocharis	Ericaceae
Rhododendron arboreum	Ericaceae
Rhododendron sargentianum	Ericaceae
Rhododendron nymphaeoides	Ericaceae
Rhododendron sutchuenense	Ericaceae
Rhododendron jasminoides	Ericaceae
Rhododendron spiciferum	Ericaceae
Rhododendron rubropilosum	Ericaceae
Rhododendron formosanum	Ericaceae
Rhododendron purdomii	Ericaceae
Rhododendron taishunense	Ericaceae
Rhododendron pruniflorum	Ericaceae
Rhododendron annae	Ericaceae
Rhododendron diphrocalyx	Ericaceae
Rhododendron tianlinense	Ericaceae
Rhododendron myrsinifolium	Ericaceae
Rhododendron viscidifolium	Ericaceae
Rhododendron trichostomum var. ledoides	Ericaceae
Rhododendron capitatum	Ericaceae
Rhododendron mitriforme	Ericaceae
Rhododendron sinogrande	Ericaceae
Rhododendron hirsutipetiolatum	Ericaceae
Rhododendron pendulum	Ericaceae
Rhododendron henryi var. dunnii	Ericaceae
Rhododendron declivatum	Ericaceae
Rhododendron anthosphaerum	Ericaceae
Rhododendron orbiculare	Ericaceae
Rhododendron sanguineum var. cloiophorum	Ericaceae
Rhododendron campylocarpum	Ericaceae
Rhododendron adenopodum	Ericaceae
Rhododendron henryi	Ericaceae
Rhododendron campylogynum	Ericaceae
Rhododendron bulu	Ericaceae
Rhododendron serotinum	Ericaceae
Rhododendron neriiflorum var. agetum	Ericaceae
Rhododendron primulaeflorum var. cephalanthoides	Ericaceae
Rhododendron hyperythrum	Ericaceae
Rhododendron sperabile var. weihsiense	Ericaceae
Rhododendron urophyllum	Ericaceae
Rhododendron ambiguum	Ericaceae
Rhododendron wasonii var. wenchuanense	Ericaceae
Rhododendron asterochnoum	Ericaceae
Rhododendron wolongense	Ericaceae
Rhododendron roxieoides	Ericaceae
Rhododendron watsonii	Ericaceae
Rhododendron hemsleyanum var. chengianum	Ericaceae
Rhododendron wumingense	Ericaceae
Rhododendron megalanthum	Ericaceae
Rhododendron niveum	Ericaceae
Rhododendron xichangense	Ericaceae
Rhododendron xiguense	Ericaceae
Rhododendron latoucheae	Ericaceae
Rhododendron oligocarpum	Ericaceae
Rhododendron tenue	Ericaceae
Rhododendron amandum	Ericaceae
Rhododendron tapetiforme	Ericaceae
Rhododendron delavayi var. peramoenum	Ericaceae
Rhododendron meridionale var. minor	Ericaceae
Rhododendron xanthostephanum	Ericaceae
Rhododendron erythrocalyx	Ericaceae
Rhododendron linearilobum	Ericaceae
Rhododendron ramipilosum	Ericaceae
Rhododendron roxieanum var. oreonastes	Ericaceae
Rhododendron crinigerum var. euadenium	Ericaceae
Rhododendron pocophorum var. hemidartum	Ericaceae
Rhododendron mitriforme var. setaceum	Ericaceae
Rhododendron bachii	Ericaceae
Rhododendron adenogynum	Ericaceae
Rhododendron meddianum var. atrokermesinum	Ericaceae
Rhododendron neriiflorum var. approinquans	Ericaceae
Rhododendron alutaceum var. russotinctum	Ericaceae
Rhododendron dichroanthum subsp. septentrionale	Ericaceae
Rhododendron davidii	Ericaceae
Rhododendron adenanthum	Ericaceae
Rhododendron leptopeplum	Ericaceae
Rhododendron codonanthum	Ericaceae
Rhododendron guizhongense	Ericaceae
Rhododendron ciliipes	Ericaceae
Rhododendron tutcherae	Ericaceae
Rhododendron thomsonii subsp. lopsangianum	Ericaceae
Rhododendron minutiflorum	Ericaceae
Rhododendron xiaoxidongense	Ericaceae
Rhododendron calostrotum var. calciphilum	Ericaceae
Rhododendron decorum subsp. parvistigmaticum	Ericaceae
Rhododendron cuneatum	Ericaceae
Rhododendron kyawi	Ericaceae
Rhododendron fulgens	Ericaceae
Rhododendron dauricum	Ericaceae
Rhododendron pudorosum	Ericaceae
Rhododendron aperantum	Ericaceae
Rhododendron concinnum	Ericaceae
Rhododendron bureavii	Ericaceae
Rhododendron siderophyllum	Ericaceae
Rhododendron nivale	Ericaceae
Rhododendron riparioides	Ericaceae
Rhododendron aganniphum	Ericaceae
Rhododendron sanguineum	Ericaceae
Rhododendron saxatile	Ericaceae
Rhododendron charitopes	Ericaceae
Rhododendron rupivalleculatum	Ericaceae
Rhododendron miniatum	Ericaceae
Rhododendron mallotum	Ericaceae
Rhododendron yaogangxianense	Ericaceae
Rhododendron yaoshanicum	Ericaceae
Rhododendron racemosum	Ericaceae
Rhododendron monanthum	Ericaceae
Rhododendron yizhangense	Ericaceae
Rhododendron leptocarpum	Ericaceae
Rhododendron sidereum	Ericaceae
Rhododendron argyrophyllum	Ericaceae
Rhododendron maddenii	Ericaceae
Rhododendron intricatum	Ericaceae
Rhododendron primulaeflorum	Ericaceae
Rhododendron cerasinum	Ericaceae
Rhododendron barbatum	Ericaceae
Rhododendron hirtipes	Ericaceae
Rhododendron tatsienense	Ericaceae
Rhododendron yungningense	Ericaceae
Rhododendron praestans	Ericaceae
Rhododendron mimetes	Ericaceae
Rhododendron morii	Ericaceae
Rhododendron semnoides	Ericaceae
Rhododendron williamsianum	Ericaceae
Rhododendron vaccinioides	Ericaceae
Rhododendron fortunei	Ericaceae
Rhododendron pachypodum	Ericaceae
Rhododendron chamaethomsonii	Ericaceae
Rhododendron eclecteum	Ericaceae
Rhododendron praevernum	Ericaceae
Rhododendron araiophyllum	Ericaceae
Rhododendron phaeochrysum var. levistratum	Ericaceae
Rhododendron augustinii subsp. chasmanthum	Ericaceae
Rhododendron longipes	Ericaceae
Rhododendron eclecteum var. bellatulum	Ericaceae
Rhododendron crinigerum	Ericaceae
Rhododendron longicalyx	Ericaceae
Rhododendron calvescens var. duseimatum	Ericaceae
Rhododendron tubulosum	Ericaceae
Rhododendron longifalcatum	Ericaceae
Rhododendron longesquamatum	Ericaceae
Rhododendron longiperulatum	Ericaceae
Rhododendron trichanthum	Ericaceae
Rhododendron stamineum	Ericaceae
Rhododendron dalhousiae	Ericaceae
Rhododendron ramsdenianum	Ericaceae
Rhododendron longistylum	Ericaceae
Rhododendron hippophaeoides var. occidentale	Ericaceae
Rhododendron ciliicalyx subsp. lyi	Ericaceae
Rhododendron orthocladum var. longistylum	Ericaceae
Rhododendron megeratum	Ericaceae
Rhododendron tsaii	Ericaceae
Rhododendron micranthum	Ericaceae
Rhododendron bonvalotii	Ericaceae
Rhododendron auritum	Ericaceae
Rhododendron spadiceum	Ericaceae
Rhododendron zheguense	Ericaceae
Rhododendron kawakamii	Ericaceae
Rhododendron orthocladum	Ericaceae
Rhododendron zhongdianense	Ericaceae
Rhododendron campanulatum	Ericaceae
Rhododendron wiltonii	Ericaceae
Rhododendron denudatum	Ericaceae
Rhododendron griersonianum	Ericaceae
Rhododendron cinnabarinum	Ericaceae
Rhododendron oldhamii	Ericaceae
Rhododendron joniense	Ericaceae
Rhododendron ziyuanense	Ericaceae
Rhododendron flosculum	Ericaceae
Rhododendron strigillosum var. monosematum	Ericaceae
Rhododendron forrestii	Ericaceae
Rhododendron amesiae	Ericaceae
Rhododendron russatum	Ericaceae
Rhododendron naamkwanense var. cryptonerve	Ericaceae
Rhododendron sanguineum var. haemaleum	Ericaceae
Rhododendron uvarifolium	Ericaceae
Rhododendron traillianum var. dictyotum	Ericaceae
Rhododendron alutaceum	Ericaceae
Rhododendron fuscipilum	Ericaceae
Vaccinium chamaebuxus	Ericaceae
Vaccinium kengii	Ericaceae
Vaccinium emarginatum	Ericaceae
Vaccinium impressinerve	Ericaceae
Vaccinium leucobotrys	Ericaceae
Vaccinium albidens	Ericaceae
Vaccinium moupinense	Ericaceae
Vaccinium nummularia	Ericaceae
Vaccinium conchophyllum	Ericaceae
Vaccinium delavayi	Ericaceae
Vaccinium pratense	Ericaceae
Vaccinium arbutoides	Ericaceae
Vaccinium fimbribracteatum	Ericaceae
Vaccinium foetidissimum	Ericaceae
[truncated: 4,266 more rows]
